# Supplementary material for: Human APOBEC3B promotes tumor development in vivo including signature mutations and metastases
Source: Cell Rep Med. 2023 Oct 4;4(10):101211. doi: 10.1016/j.xcrm.2023.101211 (PMC10591044; doi:10.1016/j.xcrm.2023.101211)
Supplement: Table S1. CAG-A3B and WT animal information, related to Figure 3 [file mmc2.xlsx]

## Sheet: CAG-A3B mice
Table S1. CAG-A3B and WT animal information
Specimen	Age at death (in days)	Sex	Tumor, available tissues	DNA sequencing?	RNA sequencing?
Tumor-free survival cohort (Figure 3 KM)
CAG-A3B Mouse #1	521	Male	Hepatocellular carcinoma A	No	No
			Hepatocellular carcinoma B	WGS	Yes
			Lymphoma	WGS	Yes
			Control tail	WGS	No
			Control tissues	No	Yes (liver)
CAG-A3B Mouse #2	568	Male	Hepatocellular carcinoma	WGS	Yes
			Control tail	WGS	No
			Control tissues	Yes (liver)	Yes (liver)
CAG-A3B Mouse #3	544	Male	Lymphoma A	WGS	Yes
			Lymphoma B	WGS	Yes
			Lymphoma C	No	No
			Hepatocellular carcinoma A	No	No
			Hepatocellular carcinoma B	No	No
			Hyperplastic spleen	WGS	Yes
			Control tail	WGS	No
			Control tissues	No	No
CAG-A3B Mouse #8	465	Male	Lymphoma spread to liver A	WGS	Yes
			Lymphoma spread to liver B	WGS	Yes
			Lymphoma spread to liver C	WGS	No
			Lymphoma A	WGS	No
			Lymphoma spread to kidney A	WGS	Yes
			Lymphoma spread to kidney B	WGS	No
			Lymphoma B	WGS	Yes
			Hyperplastic spleen	WGS	No
			Control tail	WGS	No
			Control tissues	No	Yes
CAG-A3B Mouse #10	523	Female	Lymphoma	WGS	Yes
			Control tissues	No	No
CAG-A3B Mouse #12	575	Male	Lymphoma A	WGS	Yes
			Lymphoma B	WGS	Yes
			Control tissues	No	No
CAG-A3B Mouse #13	558	Male	Hepatocellular carcinoma A	WGS	No
			Hepatocellular carcinoma B	WGS	Yes
			Hepatocellular carcinoma metastasis to lung A	WGS	Yes
			Hepatocellular carcinoma metastasis to lung B	WGS	Yes
			Control kidney	WGS	No
			Control tissues	No	Yes (lung and liver)
CAG-A3B Mouse #14	631	Male	Control tissues	No	No
CAG-A3B Mouse #15	631	Female	Control tissues	No	No
CAG-A3B Mouse #16	568	Male	Intestinal adenocarcinoma	No	No
			Control tissues	No	No
CAG-A3B Mouse #17	570	Male	Lung tumor	No	No
			Control tissues	No	No
CAG-A3B Mouse #18	490	Female	Control tissues	No	No
CAG-A3B Mouse #19	552	Male	Control tissues	No	No
CAG-A3B Mouse #20	542	Female	Control tissues	No	No
Set euthanasia timepoint cohort
CAG-A3B Mouse #4	547	Male	Thymus	WGS	Yes
			Hyperplastic spleen	WGS	No
			Control tissues	No	No
CAG-A3B Mouse #5	548	Female	Lymphoma A	WGS	Yes
			Lymphoma B	No	No
			Hyperplastic spleen	No	Yes
			Control tail	WGS	No
			Control tissues	No	No
CAG-A3B Mouse #6	547	Male	Lymphoma	WGS	Yes
			Hyperplastic spleen	WGS	Yes
			Control tissues	No	No
CAG-A3B Mouse #7	547	Female	Hyperplastic spleen	WGS	No
			Lymphoma	WGS	No
			Control tail	WGS	No
			Control tissues	No	No
CAG-A3B Mouse #9	547	Male	Hepatocellular carcinoma	WGS	Yes
			Control tail	WGS	No
			Control tissues	No	Yes (liver)
CAG-A3B Mouse #11	547	Female	Lymphoma	WGS	Yes
			Hyperplastic spleen	No	No
			Control tail	WGS	No
			Control tissues	No	No
CAG-A3B Mouse #21	575	Female	Hyperplastic spleen	No	No
			Lymphoma	No	No
			Control tissues	No	No
CAG-A3B Mouse #22	562	Male	Control tissues	No	No
CAG-A3B Mouse #23	547	Male	Control tissues	No	No
CAG-A3B Mouse #24	547	Male	Control tissues	No	No
CAG-A3B Mouse #25	547	Male	Control tissues	No	No
CAG-A3B Mouse #26	547	Female	Control tissues	No	No
CAG-A3B Mouse #27	548	Male	Control tissues	No	No
CAG-A3B Mouse #28	547	Female	Hyperplastic spleen	No	No
			Control tissues	No	No
CAG-A3B Mouse #29	547	Male	Control tissues	No	No
CAG-A3B Mouse #30	547	Male	Control tissues	No	No
CAG-A3B Mouse #31	547	Female	Hyperplastic spleen	No	N/A
CAG-A3B Mouse #32	547	Female	Control tissues	No	No
CAG-A3B Mouse #33	547	Male	Hepatocellular carcinoma	No	No
CAG-A3B Mouse #34	547	Female	Control tissues	No	No
CAG-A3B Mouse #35	548	Female	Lung tumor	No	No
			Hyperplastic spleen	No	No

## Sheet: WT mice
Specimen	Age at death (in days)	Sex	Tumor, available tissues	DNA sequencing?	RNA sequencing?
Tumor-free survival cohort (Figure 3 KM)
WT Mouse #3	606	Male	Lymphoma a	WGS	Yes
			Lymphoma b	WGS	Yes
			Control tail	WGS	No
			Hyperplastic spleen	WGS	Yes
			Control tissues	No	No
WT Mouse #6	787	Male	Hepatocellular carcinoma	WGS	Yes
			Hyperplastic spleen	WGS	Yes
			Control tail	WGS	No
			Control liver	No	Yes
			Control tissues	No	No
WT Mouse #7	636	Male	Lymphoma	No	No
			Hyperplastic spleen	No	No
			Hepatocellular carcinoma	No	No
			Control tail	No	No
			Control tissues	No	No
WT Mouse #8	652	Male	None	No	No
WT Mouse #9	634	Male	Hyperplastic spleen	No	No
			Lymphoma	No	No
			Control tail	No	No
			Control tissues	No	No
WT Mouse #10	683	Male	Control tail	No	No
			Control tissues	No	No
WT Mouse #11	679	Male	Hepatocellular carcinoma	No	No
			Control tail	No	No
			Control tissues	No	No
WT Mouse #12	603	Female	Hepatocellular carcinoma	No	No
			Control tail	No	No
			Control tissues	No	No
WT Mouse #13	612	Female	Control tail	No	No
			Control tissues	No	No
WT Mouse #14	418	Female	Control tail	No	No
			Control tissues	No	No
WT Mouse #15	328	Male	Lymphoma	No	No
			Control tail	No	No
			Control tissues	No	No
WT Mouse #16	818	Female	Control tissues	No	No
WT Mouse #17	341	Male	Control tissues	No	No
WT Mouse #18	502	Female	Control tail	No	No
			Control tissues	No	No
WT Mouse #19	502	Female	Control tissues	No	No
WT Mouse #20	497	Male	Control tail	No	No
			Control tissues	No	No
WT Mouse #21	497	Male	Control tail	No	No
			Control tissues	No	No
WT Mouse #22	688	Female	Control tissues	No	No
WT Mouse #23	719	Male	Control tail	No	No
			Control tissues	No	No
WT Mouse #24	614	Female	Control tissues	No	No
WT Mouse #25	453	Female	Lymphoma A	No	No
			Lymphoma B	No	No
			Control tail	No	No
			Control tissues	No	No
WT Mouse #26	724	Male	Hepatocellular carcinoma	No	No
			Control tail	No	No
			Control tissues	No	No
WT Mouse #27	510	Female	Control tail	No	No
			Control tissues	No	No
WT Mouse #28	693	Female	Control tail	No	No
			Control tissues	No	No
WT Mouse #29	576	Male	Control tail	No	No
			Control tissues	No	No
WT Mouse #30	295	Female	Control tissues	No	No
WT Mouse #31	295	Female	Control tissues	No	No
WT Mouse #32	408	Female	Uterine tumor	No	No
			Control tail	No	No
			Control tissues	No	No
WT Mouse #33	52	Female	None	No	No
Study termination cohort
WT Mouse #1	533	Male	Hepatocellular carcinoma	WGS	Yes
			Control tail	WGS	No
			Control liver	No	Yes
WT Mouse #2	718	Male	Hepatocellular carcinoma	WGS	Yes
			Lymphoma	WGS	No
			Control tail	WGS	No
			Control liver	No	Yes
			Control tissues	No	No
WT Mouse #4	703	Male	Hepatocellular carcinoma	WGS	Yes
			Control tail	WGS	No
			Control liver	No	Yes
			Control tissues	No	No
WT Mouse #5	717	Female	Thymus	WGS	Yes
			Control tail	WGS	No
			Control tissues	No	No
WT Mouse #34	776	Male	Control tail	No	No
			Control tissues	No	No
WT Mouse #35	589	Female	Control tissues	No	No
WT Mouse #36	717	Female	Control tail	No	No
			Control tissues	No	No
WT Mouse #37	703	Male	Control tail	No	No
			Control tissues	No	No
WT Mouse #38	673	Male	Control tail	No	No
			Control tissues	No	No
			Control liver	No	No
			Tumor A	No	No
			Tumor B	No	No
WT Mouse #39	681	Male	Control tail	No	No
			Control tissues	No	No
WT Mouse #40	689	Male	Control tail	No	No
			Control tissues	No	No
WT Mouse #41	576	Female	Control tail	No	No
			Control tissues	No	No
WT Mouse #42	423	Male	Intestinal adenocarcinoma	No	No
			Control tail	No	No
			Control tissues	No	No
WT Mouse #43	408	Female	Control tail	No	No
			Control tissues	No	No
WT Mouse #44	408	Female	Control tail	No	No
			Control tissues	No	No
