# Supplementary material for: Human APOBEC3B promotes tumor development in vivo including signature mutations and metastases
Source: Cell Rep Med. 2023 Oct 4;4(10):101211. doi: 10.1016/j.xcrm.2023.101211 (PMC10591044; doi:10.1016/j.xcrm.2023.101211)
Supplement: Table S2. Information for HNSCC tumors used for IHC studies, related to Figure 3 [file mmc3.xlsx]

## Sheet: Sheet1
Table S2. Information for HNSCC tumors used for IHC studies
Sample	Tissue type	Lesion type	Age	Gender	HPV status	A3B H-score
D3554	Glossotonsillar sulcus	Oropharyngeal squamous cell carcinoma	55	Male	HPV-positive	102.801
D6593	Floor of mouth	Oral squamous cell carcinoma	82	Female	HPV-negative	58.884
D2116	Palate	Oral squamous cell carcinoma	77	Male	HPV-negative	103.185
D0538	Floor of mouth	Oral epithelial dysplasia	60	Male	HPV-positive	86.6231
D7316	Palate	Oral squamous cell carcinoma	93	Female	HPV-negative	92.9867
D6169	Tongue	Oral epithelial dysplasia	63	Male	HPV-positive	124.889
D6594	Tongue	Oral squamous cell carcinoma	56	Female	HPV-negative	72.8934
