# Supplementary material for: Human APOBEC3B promotes tumor development in vivo including signature mutations and metastases
Source: Cell Rep Med. 2023 Oct 4;4(10):101211. doi: 10.1016/j.xcrm.2023.101211 (PMC10591044; doi:10.1016/j.xcrm.2023.101211)
Supplement: Table S3. Oligonucleotide sequences, related to STAR Methods [file mmc4.xlsx]

## Sheet: Sheet1
Table S3. Oligonucleotide sequences
Primer ID	Source	Use	Oligo sequence (5'>3')
RSH13242	Integrated DNA Technologies	Plasmid construction	CGAACCCGGGATAACTTCGTATAGCATACATTATACGAAGTTATGGCCGGCCTGCA
RSH13243	Integrated DNA Technologies	Plasmid construction	GGCCGGCCATAACTTCGTATAATGTATGCTATACGAAGTTATCCCGGGTTCG
RSH13293	Integrated DNA Technologies	Plasmid construction	NNNNACGCGTACCACCATGAATCCACAGATCAG
RSH13294	Integrated DNA Technologies	Plasmid construction	NNNNACGCGTTCAGTTTCCCTGATTCTGG
RSH5194	Integrated DNA Technologies	Substrate for DNA deaminase activity assay	ATTATTATTATTCAAATGGATTTATTTATTTATTTATTTATTT-fluorescein
RSH8980	Integrated DNA Technologies	Forward primer for the Rosa26 allele	AGCACTTGCTCTCCCAAAGTC
RSH10347	Integrated DNA Technologies	Reverse primer for the Rosa26 allele	CACCTGTTCAATTCCCCTGC
RSH151	Integrated DNA Technologies	Forward primer for the CAG-A3B allele	CGTGCTGGTTATTGTGCTGT
RSH13372	Integrated DNA Technologies	Reverse primer for an A3B allele	TCCGCTCCATCGGATTTCTG
RSH9328	Integrated DNA Technologies	Forward primer for a LSL-A3B allele	GAAACATAAAATGAATGCAATTGTTGTTG
RSH8985	Integrated DNA Technologies	Reverse primer for a LSL-A3B allele	TGCGAGGCCAGAGGCCACTTGTGTAGC
RSH7141	Integrated DNA Technologies	Forward primer for CMV-Cre	GCGGTCTGGCAGTAAAAACTATC
RSH7142	Integrated DNA Technologies	Reverse primer for CMV-Cre	GTGAAACAGCATTGCTGTCACTT
RSH17507	Integrated DNA Technologies	Forward primer for MMTV-Cre	GATGTGAGACAAGTGGTTTCCTGAC
RSH17508	Integrated DNA Technologies	Reverse primer for MMTV-Cre	CATCACTCGTTGCATCGACC
RSH19102	Integrated DNA Technologies	Primer A for KH2-A3B-tGFP	GCTGGGACACCTTTGTGTACCG
RSH19103	Integrated DNA Technologies	Primer B for KH2-A3B-tGFP	ATCACGTGGCTCAGCAGGTAGG
RSH19104	Integrated DNA Technologies	Primer A for Col1A1	GCACAGCATTGCGGACATGC
RSH19105	Integrated DNA Technologies	Primer B for Col1A1	CCCTCCATGTGTGACCAAGG
RSH19106	Integrated DNA Technologies	Primer C1 for Col1A1	GCAGAAGCGCGGCCGTCTGG
